# Supplementary material for: How ownership rights over microorganisms affect infectious disease control and innovation: A root-cause analysis of barriers to data sharing as experienced by key stakeholders
Source: PLoS One. 2018 May 2;13(5):e0195885. doi: 10.1371/journal.pone.0195885 (PMC5931471; doi:10.1371/journal.pone.0195885)
Supplement: S1 Dataset — Description of the codes that emerged from the interviews and the definition of the final coding scheme, including illustrative quotes. (XLSX) [file pone.0195885.s004.xlsx]

## Sheet: Sheet1
S1 Dataset. Coding Guide. Description of the codes that emerged from the interviews and the definition of the final coding scheme, including illustrative quotes.
KOL	KOL's Sector	KOL's Domain	Emerging Codes	A Priori Code	Final Code	Quotes
18	Research Institute	Human	IP rights, copyrights, optimizing the process of patent applications	Self-interest	Commercial secrecy	"I think that IPR sometimes can hamper the sharing, but it does not have to. So IP rights can be a reason to people to not share the data immediately, and I think that can be really devastating when you talk about data related to PH and animal health in terms of newly emerging diseases. I think you have to share the data sooner as possible ... optimizing the process of patent applications really …
2	Commercial Sector	Human	reimbursements, finances, profits, profitability, IP rights, protect our data, because we have competitors	Self-interest
1	Research Institute	Human	ownership, sequence data that might serve as the base for subsequent patents, establishment of patents	Self-interest
35	Research Institute	Human	within private companies where they would like to keep it secret forever, a competitive advantage	Self-interest
52	Commercial Sector	Human	to make patents, the so-called secret, sold then in revenues and royalties	Self-interest
50	Commercial Sector	Animal	commercial sensitivity, giving competitors an advantage	Self-interest
46	Commercial Sector	Animal	preserving their commercial secrecy	Self-interest
15	Research Institute	Human	IP rules, patenting diagnostic tests	Self-interest
47	Supranational Organization	Human	identify someone, human reads in the public domain	Compliance to regulations	Comply with informed consent	"At regulatory level hum ... there are concerns about issues relating to privacy and so, sometimes there is pressure to not release data because it may disclose personal identifiers, such as the data isolation or other data which, because of current government policies, you know each regulation is involved data that is not supposed to be released without appropriate consent. Patients, that contin…
12	National Surveilance Center	Human	patients and genomic data, guidelines, need to remove if it is still identifiable	Compliance to regulations
23	National Surveilance Center	Human	can't put all the metadata associated with it, can't have anything where you can actually deduce or trace back to the patient	Compliance to regulations
43	National Surveilance Center	Human	privacy issues, data should be able to be traced back to individuals, no personal data	Compliance to regulations
25	National Surveilance Center	Food	metadata, deduce or trace back to the patient, limited amount of data	Compliance to regulations
48	Supranational Organization	Human	individual can be identified, and can be related to ethical concerns	Compliance to regulations
51	Commercial Sector	Human	obtaining proper patient consent	Compliance to regulations
34	National Surveilance Center	Food	samples are connected to a social security number, how much information we can add	Compliance to regulations
40	National Surveilance Center	Animal	metadata related with that, relates to human isolates, protecting patient confidentiality	Compliance to regulations
43	National Surveilance Center	Human	privacy of the patient, cannot be trace back to individuals, handling this data.	Compliance to regulations
1	Research Institute	Human	privacy issues, approval from the patient	Compliance to regulations
3	Supranational Organization	Food	allow the identification of persons, sensitive metadata	Compliance to regulations
7	Research Institute	Human	problems with privacy, identify transmission	Compliance to regulations
8	Research Institute	Food	including sharing in the consent form	Compliance to regulations
19	Research Institute	Human	inconvenient of material transfer agreements and other institutional barriers	Compliance to regulations	Comply with ownership agreements	"So, I think that is important that everything is made clear beforehand, and up to now I have never seen behaviors that are different from what has been decided and agreed. Because that's also to make people trust in the system"
32	National Surveilance Center	Food	get permission from the depositors of the data for sharing	Compliance to regulations
52	Commercial Sector	Human	agreement within the consortium, something that should be decided, rules for sharing should be declared at the very beginning, lengthy discussion	Compliance to regulations
27	Commercial Sector	Food	agreements between different stakeholders	Compliance to regulations
30	Research Institute	Animal	not clarified	Compliance to regulations
40	National Surveilance Center	Animal	diverse, time-consuming, unclear	Compliance to regulations
37	National Surveilance Center	Food	rules for exchanging data from the human side, informally, confidentially, lack of definitions of the rules	Compliance to regulations
9	Supranational Organization	Human	comply with agreements with member states	Compliance to regulations
13	Supranational Organization	Animal	countries to agree in anything on their information	Compliance to regulations
8	Research Institute	Food	made clear beforehand, different from what has been decided and agreed, trust	Compliance to regulations
28	National Surveilance Center	Food	cause extreme delay, uncertainties, not regulated correctly	Compliance to regulations
14	Supranational Organization	Food	economic interest of the country involved, boarders are closed, billions are lost	Negative consequences	Countries' economy	"the economic interest of the country involved for instance. If I have data of an emergency issue coming from another country and that happen in the past. Sharing that data is very important for animal health and PH measure, but it also means that immediately the country involved will be close to export any materials coming for example from poultry. And you can imagine... the boarders are closed …
4	National Surveilance Center	Animal	identifying member states, impact on trade	Negative consequences
12	National Surveilance Center	Human	economic repercussions for the country	Negative consequences
15	Research Institute	Human	announcing that the strain had been isolated in a country	Negative consequences
9	Supranational Organization	Human	export controls, data can potentially be accessed by other countries	Negative consequences
21	National Surveilance Center	Human	if you share the data before you have taken a decision, another country will take a decision for you and that can affect you economy	Negative consequences
43	National Surveilance Center	Human	economic interes, highly controlled by the national authorities, shut down the trade in certain countries, traced back to products from a certain country	Negative consequences
33	Research Institute	Food	consequence on trade, reputation is damaged, close the boarder, stop products from that particular country	Negative consequences
47	Supranational Organization	Human	fear of losing control over the information	Negative consequences
7	Research Institute	Human	use your data, not scientifically solid, an approach is biased, the quality	Negative consequences	Data misuse	"the second thing is that, I am talking about the fear part, but then it's actually true that some people do use other people’s data and then for good or bad, I mean with the permission or without the permission. it happens everywhere in the world! So basically that the worriers themselves are not overreaction it's quite a genuine concern"
4	National Surveilance Center	Animal	quality control,confidence if the data is correct, significant findings, data were incorrect or misleading, caution	Negative consequences
9	Supranational Organization	Human	ensured that data are used for, follow up on the data, fear, work against himself or maybe, consequences are not very clear, lack of trust	Negative consequences
17	National Surveilance Center	Human	use this data and make your fault, track the genomic data may be dangerous for the humanity, used by bioterrorists, to use it a weapon	Negative consequences		"Specially when we see, you know the do use the concern that manipulating this data might result in products that could be dangerous and therefore should be restricted"
21	National Surveilance Center	Human	lack of standardization, quality and the methods for data analysis, interpretation of the data, who can use it	Negative consequences
19	Research Institute	Human	manipulating this data might result in products that could be dangerous	Negative consequences
11	Research Institute	Human	need to agree as well if data would be made available, approval from other collaborators	Self-interest	Establish ownership agreements	"So that is why I think to share this information in these projects ... that the rules of the game as they call them must be clear and open and declared at the very beginning. Because I have had experience in which have been long discussions, endless discussion about this"
47	Supranational Organization	Human	fear they lose control over the data, they lose ownership	Self-interest
52	Commercial Sector	Human	rules of the game as they call them must be clear and open and declared at the very beginning, long discussions, endless discussion	Self-interest
50	Commercial Sector	Animal	the different rules and systems, agreements	Self-interest
12	National Surveilance Center	Human	national legislations, legislation for data sharing, prohibited to send samples abroad	Compliance to regulations	Government permission	"In some cases there are specific regulations in place at the national level that samples can not be shipped out of the country without permission. It can be related to perception, commercial interests, and the consideration that the originating country think that other countries will use and/or publish the data. There is an ongoing lack of understanding"
10	Supranational Organization	Human	must get permission from the government from different government departments	Compliance to regulations
19	Research Institute	Human	permit processes have become more complex, federal permit barriers, increase in the permit regulation	Compliance to regulations
9	Supranational Organization	Human	lack of permission to ship samples	Compliance to regulations
48	Supranational Organization	Human	there are no rules that force governments to hand over the data	Compliance to regulations
27	Commercial Sector	Food	get permission from different authorities	Compliance to regulations
13	Supranational Organization	Animal	need to have a permission before you even start working on it	Compliance to regulations
52	Commercial Sector	Human	made public, the rest of the scientific environment, matter of agreements	Insufficient incentives for compliance	Low compliance to data sharing policies	"But I think sometimes we need to develop incentives... to share data, because they don't always have in mind to share data with the international community, because they are not the first beneficiaries"
20	Supranational Organization	Animal	advocacy for data sharing, develop incentives, funding, access to vaccines	Insufficient incentives for compliance
28	National Surveilance Center	Food	the Nagoya Protocol	Compliance to regulations	International treaties	" An then there this very famous barrier that is the Nagoya or other kind of international biding protocols and agreements and treaties. Depending on the definition of the terminologies and on also the scope of these international biding agreements and the text, then the situation can be easily affected ... hum the potential implications of these agreements on data sharing on genomic data ... So,…
50	Commercial Sector	Animal	the Nagoya Protocol and the legislation arising out of that, vary in country to country, the costs	Compliance to regulations
26	Commercial Sector	Food	using sequence data as a regulatory tool, conflicting regulations	Compliance to regulations
24	Commercial Sector	Food	legal issues, I don't expect to know these legal issues, the regulatory framework is not actually completely explained, the lack of definitions of the rules	Compliance to regulations
16	Research Institute	Food	different legislations	Compliance to regulations
13	Supranational Organization	Animal	the Nagoya Protocol, you need the countries to agree, something new, resources will be protected, sharing might become even more difficult than before	Compliance to regulations
20	Supranational Organization	Animal	international biding protocols, agreements and treaties, definition of the terminologies and scope, potential implications on data sharing, on genomic data, interpret such a tekst	Compliance to regulations
7	Research Institute	Human	approval of the ethical committee, write a proposal and it needs to go back to the ethical committee for approval	Compliance to regulations	IRB permission	"one is with IRB the institutional review boards, there are concerns about issues relating to privacy and so, sometimes there is pressure to not release data because it may disclose personal identifiers"
18	Research Institute	Human	IRB the institutional review boards, changes in IRB regulations	Compliance to regulations
51	Commercial Sector	Human	IRB are a major issue	Compliance to regulations
23	National Surveilance Center	Human	trace back to the patient, amount of data allowed to share	Compliance to regulations
9	Supranational Organization	Human	before the data has been approved by their national authorities	Compliance to regulations	Notification process	"I guess that what I mean by it is that it is appropriate that the respective authority from the country where the data have come, where the pathogens have come form, may get a notification and notify WHO, and that probably should take place before the genomic sequence data are putted in the public domain ... to some degree it means that data have not been uploaded to publicly accessible database…
15	Research Institute	Human	make the countries aware of the findings first	Compliance to regulations
21	National Surveilance Center	Human	get a decision in the country, and in this moment share the raw data	Compliance to regulations
35	Research Institute	Human	health authorities might wan some time to look at the data themselves, to have a chance to analyze the data themselves	Compliance to regulations
37	National Surveilance Center	Food	highly controlled by the national authorities	Compliance to regulations
4	National Surveilance Center	Animal	appropriate channels of notification process, respective authority from the country, before the genomic sequence data are putted in the public domain	Compliance to regulations
6	Research Institute	Animal	notify our federal institution, the national institutions and the European institutions, we are not allowed to share data before this has been done	Compliance to regulations
1	Research Institute	Human	privacy issues, approval from the patient or the legal representatives	Compliance to regulations	Obtain informed consent	"Basically when you talk about privacy, it is clear that you always ... we needed approval from the patient or the legal representatives to share it in oublic databases"
18	Research Institute	Human	privacy, may disclose personal identifiers, each regulation is involved, data that is not supposed to be released without appropriate consent
12	National Surveilance Center	Human	farmers don't want people to know that it was their farm	Negative consequences	Organizations' confidentiality	"Yeah, for us what seems to be the most important or limiting barrier is what are the consequences after matching a sequence. So will that be an influence for food business operators? So actually we have a case, so there was a match and after few weeks the food business operator was identified, so there was dramatic consequences. For us the most important thing is what occur after the sequencing …
35	Research Institute	Human	they don't want anybody else to know of which kind of problems they have internally, they would like to stop it before it goes to the consumer but, they don't actually want the public to know what they stopped	Negative consequences
26	Commercial Sector	Food	the data could be used against us	Negative consequences
50	Commercial Sector	Animal	traced back to our facility	Negative consequences
29	Research Institute	Food	it is a high risk for us	Negative consequences
27	Commercial Sector	Food	protection of the data from the producer	Negative consequences
40	National Surveilance Center	Animal	pinpoint precisely the point of origin of a particular strain, industry my well get very concerned	Negative consequences
32	National Surveilance Center	Food	overly precise about the space origin, specifically identification and location of the subjects	Negative consequences
38	National Surveilance Center	Animal	they don't want anybody else to know of which kind of problems they have internally, stop it before it goes to the consumer	Negative consequences
31	Supranational Organization	Food	confidentiality on the data, good standardized metadata to cover all the confidentiality, a guilty link or transmission	Negative consequences
33	Research Institute	Food	sector of food safety, product can be recalled, strong consequence on trade	Negative consequences
30	Research Institute	Animal	consequences after matching a sequence, influence for business	Negative consequences
48	Supranational Organization	Human	governments in low and middle income countries, benefits will be provided to their sharing	Self-interest	Political willingness LMICs	"I think for this barrier is sometimes the lack of understanding on implications of data sharing. Sometimes the lack of interest ... people who provide clearance for data sharing, sometimes have no personal interest and little understanding of the implications. While the people who are supposed to share the data, are scientists with more interest and understanding the implications ... Because som…
50	Commercial Sector	Animal	strict national regulations, commercial profits	Self-interest
51	Commercial Sector	Human	researchers are legally prohibited from sending samples abroad, refused to hand over samples	Self-interest
40	National Surveilance Center	Animal	particular country, issues of ownership particularly for developing countries, biopirating	Self-interest
19	Research Institute	Human	developing countries, permissions they have been increased, international sharing, more difficult than it used to be	Self-interest
3	Supranational Organization	Food	concern around inequities, different levels in understanding, different levels in capacity, one country would benefit a lot and other countries do not benefit as much	Self-interest
20	Supranational Organization	Animal	developing countries, lack of understanding, lack of interest, no personal interest	Self-interest
2	Commercial Sector	Human	publish, risk of being copied, exploit their own data before they put that data in the public domain	Self-interest	Publication priority	"The publications I think that it's something a lot of people try to remove. Researchers are only judged in the publications, this would be very difficult ... if you work with an young scientist you will tell him don't do anything else then publishing, because that's the only way you advance. Once you are well known you can go for something different, expertise and so on. But if you have a young …
5	Research Institute	Human	the publications, competition between scientists	Self-interest
15	Research Institute	Human	before publishing the data it is not so easy to share	Self-interest
17	National Surveilance Center	Human	before publication, the timing	Self-interest
1	Research Institute	Human	being scooped	Self-interest
23	National Surveilance Center	Human	not to show this data before, make this data available before publication	Self-interest
18	Research Institute	Human	someone else is going to scoope them, use the data in a way that they potentially would like to use, competitiveness among investigators, real time publication of data	Self-interest
39	Research Institute	Animal	sharing the publications, the only way to get funding for the project	Self-interest
35	Research Institute	Human	you don't want that data to be available to anyone before you have published or you got all the information you want from it, you've analyzed it	Self-interest
11	Research Institute	Human	researchers would like to wait publishing	Self-interest
43	National Surveilance Center	Human	no longer be able to publish the data as a first author	Self-interest
4	National Surveilance Center	Animal	part of somebody's PHD, somebody else might access that data, analyze it and publish, be the first to analyze and publish the data	Self-interest
25	National Surveilance Center	Food	you don't want that data to be available to anyone before you have published or you got all the information you want from it	Self-interest
19	Research Institute	Human	scientists they are afraid to share too much, they are afraid they can't publish anymore afterwards, scientists get their promotion only through peer-reviewed papers	Self-interest
3	Supranational Organization	Food	make sure that we could also publish it	Self-interest
8	Research Institute	Food	be sure that data are not used by somebody writing a publication	Self-interest
32	National Surveilance Center	Food	that would not be before publication	Self-interest
38	National Surveilance Center	Animal	It is very competitive this area, researchers are really resilient to not publish before sharing	Self-interest
13	Supranational Organization	Animal	don't send the sequence because they want to publish this in a nice paper, don't want this information published elsewhere before they have gone through their publications, takes quite some time, judged on publications	Self-interest
33	Research Institute	Food	quality publications, data becomes the value for their publication, fear, unpleasant situation	Self-interest
48	Supranational Organization	Human	fear of being copied, lose the value of their research	Self-interest
20	Supranational Organization	Animal	fear that scientists of other countries are able to analyze the data faster	Self-interest
